# Supplementary material for: Integrating 3Rs approaches in WHO guidelines for the batch release testing of biologicals: Responses from a survey of National Control Laboratories and National Regulatory Authorities
Source: Biologicals. 2023 Nov;84:101721. doi: 10.1016/j.biologicals.2023.101721 (PMC10719891; doi:10.1016/j.biologicals.2023.101721)
Supplement: Multimedia component 1 [file mmc1.xlsx]

## Sheet: Demographic information
		PLEASE REVIEW THE ETHICAL APPROVAL AND PARTICIPANT INFORMATION SHEETS BEFORE COMPLETING THE SURVEY QUESTIONS
		Please return the completed survey to Dr Elliot Lilley, by email:					elliot.lilley@nc3rs.org.uk
		Section 1. Demographic Information (* denotes optional information)															Guidance notes
		1a. Name of principle contact(s) completing the survey*																		Role	Country	sampling route	Regulator discussion	3Rs	purpose		Reasons for not using MS
																				[Select]	[Select]	[Select]	[Select]	[Select]	[Select]		[Select]
																				Technician	United Kingdom	Tail vein	The regulator dismissed the idea	Yes, very familiar	PK or TK samples for exposure concentrations		We have not set-up this technique – lack of experience, trained staff etc for collection of microsamples
		1b. Organisation																		Study Director	Rest of Europe	Tail nick	The regulator was interested in principle but wanted more data	Yes, somewhat familiar	Clinical pathology blood chemistry and haematology		We have not set-up this technique – lack of experience, trained staff etc for analysis of microsamples
																				Project Toxicologist	Asia	Jugular vein (conscious)			Biomarkers (safety)		Bioanalytical method validated for larger samples – want to avoid additional validation or mixture of methods across the programme
																				Bioanalyst	Oceania	Submandibular vein (sedated)			Biomarkers (diagnostic)		Not convinced the bioanalytical properties are acceptable (assay sensitivity, homogeneity etc)
		1c. Where (which country) is your facility located?																		Clinical Pathologist	Other (please specify)	Submandibular vein (conscious)			PD samples to follow effects over time		Need multiple samples (for ISR, ADA, clinical chemistry, additional biomarkers etc) so need larger volumes
		Add comments or additional information here:																									Concerns regarding risk of cross-contamination
																						Study Types	In process QC				Concerns regarding disturbance (to the animals or the other data being collected)
		1d. Email address of individual(s) completing the survey*																		Yes/No		[Select]	[Select]				Concerns regarding additional burden to the animals due to multiple (higher number of) blood sampling procedures
		1e. Are the NCL and NRA the same, or different/separate organisations in your country?
		1f. Are you responding from the perspective of an NRA an NCL, or both?																		NRA/ACL
					[Select]															[Select]		Discovery pharmacology or efficacy (non-GLP)	In-process quality control		% reduction in animals		Concerns regarding additional samples from main test animals affecting clinical pathology profiles
																				NRA		PK Studies (non-GLP)	Final batch testing		[Select]		Concerns regarding additional samples from main test animals affecting toxicity thresholds
																				NCL		Non-GLP toxicology ≤ 4 weeks	Both		0		Concerns regarding regulatory acceptance
		From this point on please continue the survey from the perspective indicated in Q1f above using the NRA tab or the NCL Tab. If you selected 'both' please complete both tabs.																		Both		Regulatory (GLP) toxicology ≤ 4 weeks			1-20%		Other (please specify)
																						Regulatory (GLP) toxicology > 4 weeks			20-40%

## Sheet: NRA
		PLEASE REVIEW THE ETHICAL APPROVAL AND PARTICIPANT INFORMATION SHEETS BEFORE COMPLETING THE SURVEY QUESTIONS
		Please return the completed survey to Dr Elliot Lilley, by email:					elliot.lilley@nc3rs.org.uk
		Section 2. Quality control and batch release testing practices															Guidance notes			Both		Regulatory (GLP) toxicology ≤ 4 weeks			1-20%		Other (please specify)
																						Regulatory (GLP) toxicology > 4 weeks			20-40%
		2a. Does your country share regulatory decisions and quality control/batch release responsibilities with other countries within your region (e.g. Europe)
		Add comments or additional information here:
		2b. Has your organisation had discussions with a manufacturer regarding post-approval changes for the adoption of non-animal methods (replacement of a current method)
		for use in the quality control and/or batch release testing of their product?
		If yes, were these discussions at the pre-approval or post approval stage (or both)?
		Please briefly describe the outcome of these discussions :
		2c. Are your national/regional guidance documents in alignment with the WHO guidelines?
		Add comments or additional information here:
																	For example, is the innocuity test (also referred to as
		2d. Are there regulations in place within your country that would require a manufacturer to perform animal testing for quality control/batch release testing of their product?															the abnormal toxicity test, general safety test or undue toxicity test), or the rabbit pyrogenicity test on a final product required by regulation?
		Add comments or additional information here:
		2e. Regarding the innocuity test (also referred to as the abnormal toxicity test, general safety test or undue toxicity test), please indicate the following:
			Are you aware that the WHO no longer requires the innocuity test?
			Does your organisation still receive submissions with innocuity test data?
			Does your organisation still request innocuity test data in specific circumstances? - (please provide details below)
		Add comments or additional information here:
		Section 3. Opportunities and barriers to the 3Rs															Guidance notes
		3a. Does your NRA have a 3Rs policy or statement on the use of animals in National Control Laboratory batch release testing of biologicals?
		If yes, please provide a link to the policy if possible:
		3b. Please indicate the threshold of information you, as a regulator require to adopt a non-animal alternative for quality control and batch release testing of biologicals. (select all that apply)
						Highly important		Somewhat important		Not important
		Inclusion in a submission from a manufacturer
		Reference in a marketing authorisation from another NRA
		Reference in your national/regional pharmacopeia
		Reference in another country/regional pharmacopeia
		Multiple independent validation studies in peer reviewed literature
		Single validation study in peer reviewed literature
		WHO approval/acceptance (e.g. appearance in a WHO guideline)
		Validation of method by the manufacturer
		Other (please specify below)
		Add comments or additional information here:
		3c. Would revisions to the WHO guidelines for biologics and vaccines, and/or a general guideline on applying the 3Rs, influence the adoption of 3Rs practices for lot release testing requirements within your country?
		Please provide more information regarding your response:
		3d. Is it important to your organisation that non-animal alternatives (where available and scientifically appropriate) are applied to quality control and batch release testing of biologics?
		Add comments or additional information here:
		3e. If yes, why is this important? Choose all that apply and indicate the two most important drivers:
							1	2
		Add comments or additional information here:
		3f. If no, what are the barriers to prevent this? Choose all that apply and indicate the two most important barriers:
							1	2
		Add comments or additional information here:
		3g. If you have any additional comments you wish to make regarding the 3Rs and biologics within your organisation please include them below

## Sheet: NCL
		PLEASE REVIEW THE ETHICAL APPROVAL AND PARTICIPANT INFORMATION SHEETS BEFORE COMPLETING THE SURVEY QUESTIONS
		Please return the completed survey to Dr Elliot Lilley, by email:					elliot.lilley@nc3rs.org.uk
		Section 2. National Control Laboratory batch release testing practices															Guidance notes			Both		Regulatory (GLP) toxicology ≤ 4 weeks			1-20%		Other (please specify)
																						Regulatory (GLP) toxicology > 4 weeks			20-40%
		2a. Does your organisation share quality control/batch release testing responsibilities and/or results/certificates with any other NCL or network?
		Add comments or additional information here:
		2b. Does your organisation perform any animal testing for the WHO prequalification programme?
		If yes, would your organisation use a non-animal test method for your local market for the same product?
		Add comments or additional information here:
		2c. Have non-animal alternatives to animal tests for quality control or lot release been introduced into your NCL?
		If yes, please provide examples:															Please include all instances where tests have been
																	replaced, including the test that has been replaced and
																	the alternative that has been deployed
		2d. For products manufactured in your country, are repeat QC/batch release tests done by the NCL which have already been performed by the manufacturer?
		If no, is only certificate of analysis and/or protocol review sufficient?
		Please provide examples here:															If you answer yes, please provide examples of products
																	that require repeated testing and briefly explain the
																	reason for the repeat testing
		2e. For products imported into your country, does the NCL repeat quality control/batch release testing in animals that have already been performed by a manufacturer?
		If no, is the certificate of analysis and/or protocol review sufficient?
		Please provide examples here:															If you answer yes, please provide examples of products
																	that require repeated testing and briefly explain the
																	reason for the repeat testing
		2f. For products imported into your country, are you required to repeat quality control/batch release testing in animals that have already been released or tested by another NCL?
		Is this dependent on the region/country where the product has already been tested?
		If no, is only certificate of analysis and/or protocol review sufficient or batch release certificate from NCL of country/region of origin?
		Please provide examples here:															If you answer yes, please provide examples of products
																	that require repeated testing and briefly explain the
																	reason for the repeat testing
		Section 3. Opportunities and barriers to the 3Rs															Guidance notes
		3a. Does your NCL have a 3Rs policy or statement on the use of animals in National Control Laboratory batch release testing of biologicals?
		If yes, please provide a link to the policy if possible:
		3b. Does your NCL align itself with national or international policies regarding the 3Rs?
		If yes, please list the policies here:
		3c. How involved is your organisation in the development of non-animal alternatives for quality control and batch release testing of biologics? Select all that apply
		Highlight need (e.g. by publication)
		Conduct research
		Conduct validation
		Review new assays as they become available and validated
		Develop and validate yourself or through collaboration
		Not involved
		Add comments or additional information here:
		3d. Would revisions to the WHO guidelines for biologics and vaccines, and/or a general guideline on applying the 3Rs, influence the adoption of 3Rs practices for lot release testing requirements within your country?
		Add comments or additional information here:
		3e. Do you think it is important that 3Rs approaches (where available and scientifically appropriate) should be applied to quality control and batch release testing of biologicals?
		Add comments or additional information here:
		3f. If yes, what are the reasons you think this is important? Choose all that apply and indicate the two most important drivers:
							1	2
		Add comments or additional information here:
		3g. If you think not, what are the barriers to prevent this? Choose all that apply and indicate the two most important barriers:
							1	2
		Add comments or additional information here:
		3h. If you have any additional comments you wish to make regarding the 3Rs and biologics within your organisation please include them below

## Sheet: Transposed data
	1	2	3	4	5	6	7	8	9	10	11	12	13	14	15	16	17	18	19	20	21	22	23	24	25	26	27	28	29	30	31	32
Demographics
1e. NCL and NRA same, or separate?	Separate	Same	Same	Separate	Same	Same	Same	Separate	Same	Separate	Same		Separate	Separate	Separate	Same	Same	Separate	Separate	Same	Same	Same	Same	Same	Same	Same	Same	Separate	Same	Separate	Separate	Same
1f. NRA, NCL or both?	NCL	NRA	NCL	NRA	NCL	Both	Both	NCL	NCL	NCL	Both		NCL	NCL	NCL	NCL	Both	NCL	NCL	Both	NCL	both	Both	Both	both	NCL	NCL	NCL	Both	NCL	NCL	Both
Section 2. NRA
2a. share regulatory decisions?		Y		Y		N	Y				Y						N			Y		Y	N	N	Y				N			Y
2b. Discussions with a manufacturer regarding NAAs		Y		Y		N	Y				N						N			N		N	N	N	Y				N			Y
Pre				Y
Post
Both		Y				Y	Y																		Y							Y
2c. alignment with WHO?		Y		Y		N	N				Y						Y			Y		Y	N	y	N				Y			Y/N
2d. Require animal testing?		N		Y		Y	Y				Y						Y			N		Y	N	Y	N				Y			N
2e. ATT Aware		Y		Y		Y	Y				Y						Y			Y		Y	N	Y	Y				N			Y
Receive		Y		Y		Y	Y				N						Y			N		N	N	Y	Y				Y			Y
Request		N		N		N	N				N						Y N			N		N	N	Y	N				N			N
Section 3. NRA
3a.NRA 3Rs policy?		Y		Y		N	Y				DK						Y			N		Y	N	N	Y				N			N
3c. Revision WHO guidelines		Y															Y												Y
WHO 3Rs guideline		Y
Both		Y		Y		Y	Y				Y									Y		Y	Y	Y	Y							Y
3d.NAAs important?		Y		Y		Y	Y				Y						Y			Y		Y	Y	Y	Y				Y			Y
Section 2. NCL
2a. Share with others?	N		N		Y	Y	Y	Y	N	Y	Y		Y	Y	N	Y	N	Y	Y	Y	Y	N	Y	N	N	Y	N	Y	N	N	Y	Y
2b. Animal testing WHO PQP?	Y		Y		N	N	Y	N	N	Y	N		Y	N	N	N	N	N	N	N	N	N	N	N	N	N	N	N	N	N	Y	Y
NAA for local market?	N		N				N						N														Y	N			Y	N
2c. Use NAAs?	N		Y		N	Y	Y	Y	Y	Y	N		Y	Y	N	Y		Y	Y	N	N	Y	N	N	Y	N	Y	Y	N	Y	Y	Y
2d. Domestic repeat manufacturer tests?	Y		Y		Y	N		Y	N	Y	Y		Y	Y	Y	Y	Y	N	Y	Y	N	N	Y	Y	Y	Y	Y	Y	N	Y	Y	Y/N
If no, is CoA/protocol review sufficient?						N												N			Y	Y							N			Y
2e. Imported repeat manufacturer tests?	Y		N		N	N	Y	N	N	N	Y		Y	Y	Y	N	Y	N	N	N	N	Y	N	Y	N	Y	Y	Y	Y	Y	N	Y
If no, is CoA/protocol review sufficient?			Y		Y	Y				N						Y		N		Y	y				Y						Y
2f. Imported repeat NCL tests?	Y		N		N	N		Y	N	N	N		Y	Y	Y	N	Y	N	N	N	N	Y	N	Y	N	N	Y	Y	Y	Y	N	N
Region dependent?	N		Y		N	N	Y	Y		N	Y		N	N	N	Y	N		Y	N	N	Y	Y	N	N	N	N	Y	N	N	N	Y
If no, is CoA/protocol review sufficient?					Y					N										Y	Y				N	N					Y
Section 3. NCL
3a.NCL 3Rs policy?	N		N		N	N	Y	Y	N	Y	N		Y	Y	N	Y	Y	DK	Y	N	N	Y	DK	N	N	Y	N	N	N	Y	N	N
3b. NCL align national or international 3Rs policy?	Y		N		Y	N	Y	Y	N	Y	DK		Y	Y	N	Y	Y	Y	Y	Y	N	Y	DK	N	Y	Y N	Y	N	N	Y	Y	Y
3d. Revision WHO guidelines					Y								Y		Y		Y			Y						Y
WHO 3Rs guideline																																Y
Both	Y		Y			Y	Y			Y	Y			Y		Y		Y	Y		Y	Y	Y	Y	Y		Y	Y	Y	Y	Y	Y
3e.NAAs important?	Y				Y	Y	Y	Y	Y	Y	Y		Y	Y	Y	Y	Y	Y	Y	Y	Y	Y	Y	Y	Y	Y	Y	Y	Y		Y	Y

## Sheet: NRA 3b
	Count	1	2	3	4	5	6	7	8	9	10	11	12	13	14	15	16	17	18	19	20	21	22	23	24	25	26	27	28	29	30	31	32
3b. Threshold of information to adopt a NAA
	Highly	Highly	Highly	Highly	Highly	Highly	Highly	Highly	Highly	Highly	Highly	Highly	Highly	Highly	Highly	Highly	Highly	Highly	Highly	Highly	Highly	Highly	Highly	Highly	Highly	Highly	Highly	Highly	Highly	Highly	Highly	Highly	Highly
Inclusion in a submission from a manufacturer	8		Y		Y			Y				Y											Y	Y		Y							Y
Reference in a marketing authorisation from another NRA	4																						Y	Y	Y								Y
Reference in your national/regional pharmacopeia	10		Y		Y			Y				Y						Y			Y		Y		Y					Y			Y
Reference in another country/regional pharmacopeia	2											Y																		Y
Multiple independent validation studies in peer reviewed literature	4																				Y		Y	Y									Y
Single validation study in peer reviewed literature	1																																Y
WHO approval/acceptance (e.g. appearance in a WHO guideline)	9				Y							Y						Y			Y		Y	Y	Y					Y			Y
Validation of method by the manufacturer	10		Y		Y			Y				Y									Y		Y	Y		Y				Y			Y
Other (please specify below)	2						Y																										Y
3b. Threshold of information to adopt a NAA
	Somewhat	Somewhat	Somewhat	Somewhat	Somewhat	Somewhat	Somewhat	Somewhat	Somewhat	Somewhat	Somewhat	Somewhat	Somewhat	Somewhat	Somewhat	Somewhat	Somewhat	Somewhat	Somewhat	Somewhat	Somewhat	Somewhat	Somewhat	Somewhat	Somewhat	Somewhat	Somewhat	Somewhat	Somewhat	Somewhat	Somewhat	Somewhat	Somewhat
Inclusion in a submission from a manufacturer	4						Y														Y				Y					Y
Reference in a marketing authorisation from another NRA	6				Y			Y										Y			Y					Y				Y
Reference in your national/regional pharmacopeia	3						Y																	Y		Y
Reference in another country/regional pharmacopeia	9		Y		Y			Y										Y					Y	Y	Y	Y							Y
Multiple independent validation studies in peer reviewed literature	6				Y							Y						Y							Y	y				Y
Single validation study in peer reviewed literature	8				Y			Y													Y		Y	Y	Y	Y				Y
WHO approval/acceptance (e.g. appearance in a WHO guideline)	3		Y					Y																		Y
Validation of method by the manufacturer	3						Y											Y							Y
Other (please specify below)	0
3b. Threshold of information to adopt a NAA
	Not	Not	Not	Not	Not	Not	Not	Not	Not	Not	Not	Not	Not	Not	Not	Not	Not	Not	Not	Not	Not	Not	Not	Not	Not	Not	Not	Not	Not	Not	Not	Not	Not
Inclusion in a submission from a manufacturer	1																	Y
Reference in a marketing authorisation from another NRA	2		Y				Y
Reference in your national/regional pharmacopeia	0
Reference in another country/regional pharmacopeia	2						Y														Y
Multiple independent validation studies in peer reviewed literature	3		Y				Y	Y
Single validation study in peer reviewed literature	3		Y				Y											Y
WHO approval/acceptance (e.g. appearance in a WHO guideline)	1						Y
Validation of method by the manufacturer	0
Other (please specify below)	0

## Sheet: NRA 3e
		1	2	3	4	5	6	7	8	9	10	11	12	13	14	15	16	17	18	19	20	21	22	23	24	25	26	27	28	29	30	31	32
3e. If yes, why is this important?
Column1	Total	All	All	All	All	All	All	All	All	All	All	All	All	All	All	All	All	All	All	All	All	All	All	All	All	All	All	All	All	All	All	All	All
High variability of animal models	9		Y		Y			Y				Y									Y		Y			Y				Y			Y
Organisational culture	3							Y																		Y							Y
Ethical concerns	12		Y		Y			Y				Y						Y			Y		Y	Y	Y	Y				Y			Y
Cost savings	4				Y			Y																		Y							Y
Reducing time QC	10		Y		Y			Y				Y						Y						Y	Y	Y				Y			Y
Other	1							Y
		1	2	3	4	5	6	7	8	9	10	11	12	13	14	15	16	17	18	19	20	21	22	23	24	25	26	27	28	29	30	31	32
3e. If yes, why is this important?
Column1	Total	#1	#1	#1	#1	#1	#1	#1	#1	#1	#1	#1	#1	#1	#1	#1	#1	#1	#1	#1	#1	#1	#1	#1	#1	#1	#1	#1	#1	#1	#1	#1	#1
High variability of animal models	4				Y																Y		Y			Y
Organisational culture	0
Ethical concerns	8		Y									Y						Y					Y	Y	Y					Y			Y
Cost savings	0
Reducing time QC	0
Other	1							Y
		1	2	3	4	5	6	7	8	9	10	11	12	13	14	15	16	17	18	19	20	21	22	23	24	25	26	27	28	29	30	31	32
3e. If yes, why is this important?
Column1	Total	#2	#2	#2	#2	#2	#2	#2	#2	#2	#2	#2	#2	#2	#2	#2	#2	#2	#2	#2	#2	#2	#2	#2	#2	#2	#2	#2	#2	#2	#2	#2	#2
High variability of animal models	4		Y									Y																		Y			Y
Organisational culture	0
Ethical concerns	3				Y			Y													Y
Cost savings	0
Reducing time QC	4																	Y						Y	Y	Y
Other	0

## Sheet: NCL3c
		1	2	3	4	5	6	7	8	9	10	11	12	13	14	15	16	17	18	19	20	21	22	23	24	25	26	27	28	29	30	31	32
3c. How involved in development NAAs?	Total
Highlight need	8							Y						Y	Y	Y	Y			Y												Y	Y
Conduct research	9							Y			Y			Y	Y	Y				Y											Y	Y	Y
Conduct Validation	13						Y	Y	Y					Y	Y	Y				Y			Y				Y	Y			Y	Y	Y
Review new assays as they become available & validated	16					Y		Y							Y	Y	Y	Y	Y		Y	Y	Y		Y	Y	Y	Y				Y	Y
Develop and validate yourself or through collaboration	18			Y		Y		Y	Y		Y			Y	Y	Y				Y	Y		Y			Y	Y	Y	Y		Y	Y	Y
Not involved	7	Y								Y		Y						Y				Y		Y						Y
	71

## Sheet: NCL 3f
		1	2	3	4	5	6	7	8	9	10	11	12	13	14	15	16	17	18	19	20	21	22	23	24	25	26	27	28	29	30	31	32
3f. If yes, why is this important?
	Total	All	All	All	All	All	All	All	All	All	All	All	All	All	All	All	All	All	All	All	All	All	All	All	All	All	All	All	All	All	All	All	All
High variability of animal models	21			Y		Y	Y		Y	Y	Y	Y		Y	Y	Y	Y		Y	Y	Y	Y	Y			Y		Y	Y			Y	Y
Organisational culture	9					Y			Y	Y					Y	Y				Y	Y					Y							Y
Ethical concerns	28	Y		Y		Y	Y	Y	Y	Y	Y	Y		Y	Y	Y	Y	Y	Y	Y	Y	Y	Y	Y	Y	Y	Y	Y	Y	Y		Y	Y
Cost savings	16			Y		Y		Y	Y	Y	Y	Y			Y	Y				Y	Y	Y				Y	Y					Y	Y
Reducing time QC	25	Y		Y		Y		Y	Y	Y	Y	Y		Y	Y	Y	Y	Y	Y	Y	Y	Y		Y	Y	Y		Y	Y	Y		Y	Y
Other	3					Y		Y													Y
		1	2	3	4	5	6	7	8	9	10	11	12	13	14	15	16	17	18	19	20	21	22	23	24	25	26	27	28	29	30	31
3f. If yes, why is this important?
	Total	#1	#1	#1	#1	#1	#1	#1	#1	#1	#1	#1	#1	#1	#1	#1	#1	#1	#1	#1	#1	#1	#1	#1	#1	#1	#1	#1	#1	#1	#1	#1	#1
High variability of animal models	13					Y				Y	Y	Y		Y		Y			Y		Y	Y	Y			Y			Y			Y
Organisational culture	2									Y						Y
Ethical concerns	15			Y			Y		Y	Y					Y		Y	Y		Y			Y	Y	Y		Y	Y		Y			Y
Cost savings	4			Y												Y				Y							Y
Reducing time QC	3									Y										Y								Y
Other	1							Y
		1	2	3	4	5	6	7	8	9	10	11	12	13	14	15	16	17	18	19	20	21	22	23	24	25	26	27	28	29	30	31
3f. If yes, why is this important?
	Total	#2	#2	#2	#2	#2	#2	#2	#2	#2	#2	#2	#2	#2	#2	#2	#2	#2	#2	#2	#2	#2	#2	#2	#2	#2	#2	#2	#2	#2	#2	#2	#2
High variability of animal models	8			Y			Y		Y						Y		Y			Y								Y					Y
Organisational culture	1																			Y
Ethical concerns	8					Y		Y			Y	Y				Y			Y		Y								Y
Cost savings	1									Y
Reducing time QC	11			Y										Y		Y		Y				Y		Y	Y	Y			Y	Y		Y
Other	0
